# Supplementary material for: Cannibalism in invasive, native and biocontrol populations of the harlequin ladybird
Source: BMC Evol Biol. 2014 Feb 5;14:15. doi: 10.1186/1471-2148-14-15 (PMC3913791; doi:10.1186/1471-2148-14-15)
Supplement: Additional file 2 — The data set of cannibalism by adult females. [file 1471-2148-14-15-S2.xlsx]

## Sheet: Feuil1
Population type	Spatial level	Population	Box	Number of females	GivenEggs	EggsEaten	EggsEatenPerFemale
Biocontrol	NA	Biobest	A1	1	15	0	0
Biocontrol	NA	Biobest	A2	1	15	12	12
Biocontrol	NA	Biobest	A3	1	15	12	12
Biocontrol	NA	Biobest	A4	1	15	11	11
Biocontrol	NA	Biobest	A5	1	15	14	14
Biocontrol	NA	Biobest	A6	1	15	9	9
Biocontrol	NA	Biobest	A7	1	15	11	11
Biocontrol	NA	Biobest	A8	1	15	15	15
Biocontrol	NA	Biobest	A9	1	15	11	11
Biocontrol	NA	Biobest	A10	1	15	10	10
Biocontrol	NA	Biobest	A11	1	15	15	0
Biocontrol	NA	Biobest	A12	1	15	0	0
Biocontrol	NA	Biobest	A13	1	15	3	3
Biocontrol	NA	Biobest	A14	1	15	0	0
Biocontrol	NA	Biobest	A15	1	15	0	0
Biocontrol	NA	Biobest	A16	1	15	14	14
Biocontrol	NA	Biobest	A17	1	15	15	15
Biocontrol	NA	Biobest	A18	1	15	3	3
Biocontrol	NA	Biobest	A19	1	15	7	7
Biocontrol	NA	Biobest	B1	3	45	45	15
Biocontrol	NA	Biobest	B2	3	45	43	14.3333
Biocontrol	NA	Biobest	B3	3	45	43	14.3333
Biocontrol	NA	Biobest	B4	3	45	44	14.6667
Biocontrol	NA	Biobest	B5	3	45	11	3.66667
Biocontrol	NA	Biobest	B6	3	45	41	13.6667
Biocontrol	NA	Biobest	B7	3	45	8	2.66667
Biocontrol	NA	Biobest	B8	3	45	9	3
Biocontrol	NA	Biobest	B9	3	45	13	4.33333
Biocontrol	NA	Biobest	B10	3	45	0	0
Biocontrol	NA	Biobest	B11	3	45	41	13.6667
Biocontrol	NA	Biobest	B12	3	45	0	0
Biocontrol	NA	Biobest	B13	3	45	28	9.33333
Biocontrol	NA	Biobest	B14	3	45	44	14.6667
Biocontrol	NA	BioTop	A1	1	15	5	5
Biocontrol	NA	BioTop	A2	1	15	5	5
Biocontrol	NA	BioTop	A3	1	15	2	2
Biocontrol	NA	BioTop	A4	1	15	11	11
Biocontrol	NA	BioTop	A5	1	15	11	11
Biocontrol	NA	BioTop	A6	1	15	0	0
Biocontrol	NA	BioTop	A7	1	15	2	2
Biocontrol	NA	BioTop	A8	1	15	15	15
Biocontrol	NA	BioTop	A9	1	15	3	3
Biocontrol	NA	BioTop	A10	1	15	0	0
Biocontrol	NA	BioTop	A11	1	15	15	15
Biocontrol	NA	BioTop	A12	1	15	1	1
Biocontrol	NA	BioTop	A13	1	15	9	9
Biocontrol	NA	BioTop	A14	1	15	1	1
Biocontrol	NA	BioTop	A15	1	15	6	6
Biocontrol	NA	BioTop	A16	1	15	1	1
Biocontrol	NA	BioTop	A17	1	15	7	7
Biocontrol	NA	BioTop	B1	3	45	15	5
Biocontrol	NA	BioTop	B2	3	45	5	1.66667
Biocontrol	NA	BioTop	B3	3	45	3	1
Biocontrol	NA	BioTop	B4	3	45	15	5
Biocontrol	NA	BioTop	B5	3	45	35	11.6667
Biocontrol	NA	BioTop	B6	3	45	29	9.66667
Biocontrol	NA	BioTop	B7	3	45	35	11.6667
Biocontrol	NA	BioTop	B8	3	45	14	4.66667
Biocontrol	NA	BioTop	B9	3	45	5	1.66667
Biocontrol	NA	BioTop	B10	3	45	12	4
Biocontrol	NA	BioTop	B11	3	45	6	2
Biocontrol	NA	BioTop	B12	3	45	22	7.33333
Invasive	Core	Brux	A1	1	15	1	1
Invasive	Core	Brux	A2	1	15	0	0
Invasive	Core	Brux	A3	1	15	14	14
Invasive	Core	Brux	A4	1	15	15	15
Invasive	Core	Brux	A5	1	15	15	15
Invasive	Core	Brux	A6	1	15	1	1
Invasive	Core	Brux	A7	1	15	4	4
Invasive	Core	Brux	A8	1	15	0	0
Invasive	Core	Brux	A9	1	15	1	1
Invasive	Core	Brux	A10	1	15	0	0
Invasive	Core	Brux	A11	1	15	5	5
Invasive	Core	Brux	A12	1	15	0	0
Invasive	Core	Brux	A13	1	15	15	15
Invasive	Core	Brux	A14	1	15	0	0
Invasive	Core	Brux	A15	1	15	0	0
Invasive	Core	Brux	A16	1	15	0	0
Invasive	Core	Brux	B1	3	45	37	12.3333
Invasive	Core	Brux	B2	3	45	27	9
Invasive	Core	Brux	B3	3	45	27	9
Invasive	Core	Brux	B4	3	45	44	14.6667
Invasive	Core	Brux	B5	3	45	45	15
Invasive	Core	Brux	B6	3	45	35	11.6667
Invasive	Core	Brux	B7	3	45	22	7.33333
Invasive	Core	Brux	B8	3	45	35	11.6667
Invasive	Core	Brux	B9	3	45	32	10.6667
Invasive	Core	Brux	B10	3	45	21	7
Invasive	Core	Brux	B11	3	45	16	5.33333
Invasive	Core	Gemb	A1	1	15	0	0
Invasive	Core	Gemb	A2	1	15	0	0
Invasive	Core	Gemb	A3	1	15	9	9
Invasive	Core	Gemb	A4	1	15	3	3
Invasive	Core	Gemb	A5	1	15	15	15
Invasive	Core	Gemb	A6	1	15	15	15
Invasive	Core	Gemb	A7	1	15	0	0
Invasive	Core	Gemb	A8	1	15	0	0
Invasive	Core	Gemb	A9	1	15	0	0
Invasive	Core	Gemb	A10	1	15	4	4
Invasive	Core	Gemb	A11	1	15	15	15
Invasive	Core	Gemb	A12	1	15	15	15
Invasive	Core	Gemb	A13	1	15	15	15
Invasive	Core	Gemb	A14	1	15	0	0
Invasive	Core	Gemb	A15	1	15	15	15
Invasive	Core	Gemb	A16	1	15	0	0
Invasive	Core	Gemb	A17	1	15	2	2
Invasive	Core	Gemb	A18	1	15	13	13
Invasive	Core	Gemb	A19	1	15	0	0
Invasive	Core	Gemb	A20	1	15	0	0
Invasive	Core	Gemb	B1	3	45	43	14.3333
Invasive	Core	Gemb	B2	3	45	45	15
Invasive	Core	Gemb	B3	3	45	32	10.6667
Invasive	Core	Gemb	B4	3	45	45	15
Invasive	Core	Gemb	B5	3	45	13	4.33333
Invasive	Core	Gemb	B6	3	45	0	0
Invasive	Core	Gemb	B7	3	45	9	3
Invasive	Core	Gemb	B8	3	45	16	5.33333
Invasive	Core	Gemb	B9	3	45	5	1.66667
Invasive	Core	Gemb	B10	3	45	12	4
Invasive	Core	Gemb	B11	3	45	36	12
Invasive	Core	Gemb	B12	3	45	17	5.66667
Invasive	Core	Gemb	B13	3	45	7	2.33333
Invasive	Core	Gemb	B14	3	45	44	14.6667
Invasive	Core	Gemb	B15	3	45	11	3.66667
Invasive	Front	Chize	A1	1	15	14	14
Invasive	Front	Chize	A2	1	15	1	1
Invasive	Front	Chize	A3	1	15	0	0
Invasive	Front	Chize	A4	1	15	4	4
Invasive	Front	Chize	A5	1	15	15	15
Invasive	Front	Chize	A6	1	15	0	0
Invasive	Front	Chize	A7	1	15	15	15
Invasive	Front	Chize	A8	1	15	15	15
Invasive	Front	Chize	A9	1	15	0	0
Invasive	Front	Chize	A10	1	15	0	0
Invasive	Front	Chize	A11	1	15	15	15
Invasive	Front	Chize	A12	1	15	0	0
Invasive	Front	Chize	A13	1	15	3	3
Invasive	Front	Chize	A14	1	15	0	0
Invasive	Front	Chize	A15	1	15	11	11
Invasive	Front	Chize	A16	1	15	15	15
Invasive	Front	Chize	A17	1	15	7	7
Invasive	Front	Chize	A18	1	15	0	0
Invasive	Front	Chize	A19	1	15	15	15
Invasive	Front	Chize	A20	1	15	13	13
Invasive	Front	Chize	B1	3	45	37	12.3333
Invasive	Front	Chize	B2	3	45	33	11
Invasive	Front	Chize	B3	3	45	20	6.66667
Invasive	Front	Chize	B4	3	45	15	5
Invasive	Front	Chize	B5	3	45	14	4.66667
Invasive	Front	Chize	B6	3	45	4	1.33333
Invasive	Front	Chize	B7	3	45	16	5.33333
Invasive	Front	Chize	B8	3	45	45	15
Invasive	Front	Chize	B9	3	45	19	6.33333
Invasive	Front	Chize	B10	3	45	18	6
Invasive	Front	Chize	B11	3	45	3	1
Invasive	Front	Chize	B12	3	45	4	1.33333
Invasive	Front	Chize	B13	3	45	31	10.3333
Invasive	Front	Chize	B14	3	45	3	1
Invasive	Front	Chize	B15	3	45	29	9.66667
Invasive	Front	Prades	A1	1	15	11	11
Invasive	Front	Prades	A2	1	15	1	1
Invasive	Front	Prades	A3	1	15	0	0
Invasive	Front	Prades	A4	1	15	15	15
Invasive	Front	Prades	A5	1	15	0	0
Invasive	Front	Prades	A6	1	15	0	0
Invasive	Front	Prades	A7	1	15	0	0
Invasive	Front	Prades	A8	1	15	15	15
Invasive	Front	Prades	A9	1	15	0	0
Invasive	Front	Prades	A10	1	15	0	0
Invasive	Front	Prades	A11	1	15	0	0
Invasive	Front	Prades	A12	1	15	15	15
Invasive	Front	Prades	A13	1	15	13	13
Invasive	Front	Prades	A14	1	15	0	0
Invasive	Front	Prades	A15	1	15	5	5
Invasive	Front	Prades	B1	3	45	45	15
Invasive	Front	Prades	B2	3	45	26	8.66667
Invasive	Front	Prades	B3	3	45	44	14.6667
Invasive	Front	Prades	B4	3	45	39	13
Invasive	Front	Prades	B5	3	45	30	10
Invasive	Front	Prades	B6	3	45	17	5.66667
Invasive	Front	Prades	B7	3	45	25	8.33333
Invasive	Front	Prades	B8	3	45	2	0.666667
Invasive	Front	Prades	B9	3	45	45	15
Invasive	Front	Prades	B10	3	45	43	14.3333
Invasive	Front	Prades	B11	3	45	0	0
Invasive	Front	Prades	B12	3	45	40	13.3333
Invasive	Intermediate	Fond	A1	1	15	12	12
Invasive	Intermediate	Fond	A2	1	15	9	9
Invasive	Intermediate	Fond	A3	1	15	6	6
Invasive	Intermediate	Fond	A4	1	15	4	4
Invasive	Intermediate	Fond	A5	1	15	15	15
Invasive	Intermediate	Fond	A6	1	15	13	13
Invasive	Intermediate	Fond	A7	1	15	4	4
Invasive	Intermediate	Fond	A8	1	15	0	0
Invasive	Intermediate	Fond	A9	1	15	0	0
Invasive	Intermediate	Fond	A10	1	15	15	15
Invasive	Intermediate	Fond	A11	1	15	0	0
Invasive	Intermediate	Fond	B1	3	45	38	12.6667
Invasive	Intermediate	Fond	B2	3	45	15	5
Invasive	Intermediate	Fond	B3	3	45	35	11.6667
Invasive	Intermediate	Fond	B4	3	45	21	7
Invasive	Intermediate	Fond	B5	3	45	25	8.33333
Invasive	Intermediate	Fond	B6	3	45	45	15
Invasive	Intermediate	Fond	B7	3	45	0	0
Invasive	Intermediate	Fond	B8	3	45	14	4.66667
Invasive	Intermediate	Fond	B9	3	45	2	0.666667
Invasive	Intermediate	Quinc	A1	1	15	2	2
Invasive	Intermediate	Quinc	A2	1	15	10	10
Invasive	Intermediate	Quinc	A3	1	15	14	14
Invasive	Intermediate	Quinc	A4	1	15	13	13
Invasive	Intermediate	Quinc	A5	1	15	4	4
Invasive	Intermediate	Quinc	A6	1	15	15	15
Invasive	Intermediate	Quinc	A7	1	15	0	0
Invasive	Intermediate	Quinc	A8	1	15	4	4
Invasive	Intermediate	Quinc	A9	1	15	0	0
Invasive	Intermediate	Quinc	A10	1	15	0	0
Invasive	Intermediate	Quinc	A11	1	15	14	14
Invasive	Intermediate	Quinc	A12	1	15	15	15
Invasive	Intermediate	Quinc	A13	1	15	5	5
Invasive	Intermediate	Quinc	A14	1	15	14	14
Invasive	Intermediate	Quinc	A15	1	15	9	9
Invasive	Intermediate	Quinc	A16	1	15	15	15
Invasive	Intermediate	Quinc	A17	1	15	0	0
Invasive	Intermediate	Quinc	B1	3	45	15	5
Invasive	Intermediate	Quinc	B2	3	45	42	14
Invasive	Intermediate	Quinc	B3	3	45	16	5.33333
Invasive	Intermediate	Quinc	B4	3	45	42	14
Invasive	Intermediate	Quinc	B5	3	45	45	15
Invasive	Intermediate	Quinc	B6	3	45	32	10.6667
Invasive	Intermediate	Quinc	B7	3	45	9	3
Invasive	Intermediate	Quinc	B8	3	45	7	2.33333
Invasive	Intermediate	Quinc	B9	3	45	23	7.66667
Invasive	Intermediate	Quinc	B10	3	45	25	8.33333
Invasive	Intermediate	Quinc	B11	3	45	7	2.33333
Invasive	Intermediate	Quinc	B12	3	45	45	15
Invasive	Intermediate	Quinc	B13	3	45	29	9.66667
Native	NA	Fuch	A1	1	15	15	15
Native	NA	Fuch	A2	1	15	6	6
Native	NA	Fuch	A3	1	15	0	0
Native	NA	Fuch	A4	1	15	4	4
Native	NA	Fuch	A5	1	15	0	0
Native	NA	Fuch	A6	1	15	7	7
Native	NA	Fuch	A7	1	15	0	0
Native	NA	Fuch	A8	1	15	0	0
Native	NA	Fuch	A9	1	15	15	15
Native	NA	Fuch	A10	1	15	0	0
Native	NA	Fuch	A11	1	15	0	0
Native	NA	Fuch	A12	1	15	15	15
Native	NA	Fuch	A13	1	15	0	0
Native	NA	Fuch	A14	1	15	0	0
Native	NA	Fuch	A15	1	15	12	12
Native	NA	Fuch	A16	1	15	0	0
Native	NA	Fuch	A17	1	15	0	0
Native	NA	Fuch	A18	1	15	7	7
Native	NA	Fuch	A19	1	15	15	15
Native	NA	Fuch	B1	3	45	1	0.333333
Native	NA	Fuch	B2	3	45	15	5
Native	NA	Fuch	B3	3	45	45	15
Native	NA	Fuch	B4	3	45	25	8.33333
Native	NA	Fuch	B5	3	45	39	13
Native	NA	Fuch	B6	3	45	16	5.33333
Native	NA	Fuch	B7	3	45	0	0
Native	NA	Fuch	B8	3	45	6	2
Native	NA	Fuch	B9	3	45	32	10.6667
Native	NA	Fuch	B10	3	45	11	3.66667
Native	NA	Fuch	B11	3	45	8	2.66667
Native	NA	Fuch	B12	3	45	30	10
Native	NA	Fuch	B13	3	45	44	14.6667
Native	NA	Fuch	B14	3	45	45	15
Native	NA	Fuch	B15	3	45	45	15
Native	NA	KRA	A1	1	15	3	3
Native	NA	KRA	A2	1	15	15	15
Native	NA	KRA	A3	1	15	2	2
Native	NA	KRA	A4	1	15	0	0
Native	NA	KRA	A5	1	15	0	0
Native	NA	KRA	A6	1	15	3	3
Native	NA	KRA	A7	1	15	8	8
Native	NA	KRA	A8	1	15	0	0
Native	NA	KRA	A9	1	15	15	15
Native	NA	KRA	A10	1	15	0	0
Native	NA	KRA	A11	1	15	7	7
Native	NA	KRA	A12	1	15	8	8
Native	NA	KRA	A13	1	15	9	9
Native	NA	KRA	A14	1	15	4	4
Native	NA	KRA	A15	1	15	7	7
Native	NA	KRA	A16	1	15	15	15
Native	NA	KRA	A17	1	15	15	15
Native	NA	KRA	A18	1	15	14	14
Native	NA	KRA	A19	1	15	3	3
Native	NA	KRA	A20	1	15	2	2
Native	NA	KRA	B1	3	45	3	1
Native	NA	KRA	B2	3	45	8	2.66667
Native	NA	KRA	B3	3	45	24	8
Native	NA	KRA	B4	3	45	24	8
Native	NA	KRA	B5	3	45	43	14.3333
Native	NA	KRA	B6	3	45	24	8
Native	NA	KRA	B7	3	45	9	3
Native	NA	KRA	B8	3	45	10	3.33333
Native	NA	KRA	B9	3	45	15	5
Native	NA	KRA	B10	3	45	13	4.33333
Native	NA	KRA	B11	3	45	24	8
Native	NA	KRA	B12	3	45	33	11
Native	NA	KRA	B13	3	45	37	12.3333
Native	NA	KRA	B14	3	45	37	12.3333
Native	NA	KRA	B15	3	45	45	15
