# Supplementary material for: Cannibalism in invasive, native and biocontrol populations of the harlequin ladybird
Source: BMC Evol Biol. 2014 Feb 5;14:15. doi: 10.1186/1471-2148-14-15 (PMC3913791; doi:10.1186/1471-2148-14-15)
Supplement: Additional file 3 — The data set of cannibalism by first instar larvae. [file 1471-2148-14-15-S3.xlsx]

## Sheet: Feuil1
Population type	Spatial level	Population	Box	Number of females	GivenEggs	EggsEaten	EggsEatenPerLarva
Native	NA	KRA	A1	1	15	14	14
Native	NA	KRA	A2	1	15	0	0
Native	NA	KRA	A3	1	15	0	0
Native	NA	KRA	A4	1	15	12	12
Native	NA	KRA	A5	1	15	0	0
Native	NA	KRA	A6	1	15	2	2
Native	NA	KRA	A7	1	15	0	0
Native	NA	KRA	A8	1	15	0	0
Native	NA	KRA	A9	1	15	0	0
Native	NA	KRA	A10	1	15	1	1
Native	NA	KRA	A11	1	15	15	15
Native	NA	KRA	A12	1	15	0	0
Native	NA	KRA	A13	1	15	7	7
Native	NA	KRA	A14	1	15	1	1
Native	NA	KRA	A15	1	15	0	0
Native	NA	KRA	A16	1	15	0	0
Native	NA	Fuch	A1	1	15	3	3
Native	NA	Fuch	A2	1	15	0	0
Native	NA	Fuch	A3	1	15	4	4
Native	NA	Fuch	A4	1	15	1	1
Native	NA	Fuch	A5	1	15	12	12
Native	NA	Fuch	A6	1	15	15	15
Native	NA	Fuch	A7	1	15	1	1
Native	NA	Fuch	A8	1	15	0	0
Native	NA	Fuch	A9	1	15	0	0
Native	NA	Fuch	A10	1	15	12	12
Native	NA	Fuch	A11	1	15	15	15
Native	NA	Fuch	A12	1	15	4	4
Native	NA	Fuch	A13	1	15	2	2
Native	NA	Fuch	A14	1	15	8	8
Native	NA	Fuch	A15	1	15	15	15
Native	NA	Fuch	A16	1	15	2	2
Native	NA	Fuch	A17	1	15	15	15
Native	NA	Fuch	A18	1	15	0	0
Native	NA	Fuch	A19	1	15	0	0
Invasive	Core	Brux	A1	1	15	10	10
Invasive	Core	Brux	A2	1	15	14	14
Invasive	Core	Brux	A3	1	15	0	0
Invasive	Core	Brux	A4	1	15	15	15
Invasive	Core	Brux	A5	1	15	4	4
Invasive	Core	Brux	A6	1	15	15	15
Invasive	Core	Brux	A7	1	15	0	0
Invasive	Core	Brux	A8	1	15	11	11
Invasive	Core	Brux	A9	1	15	0	0
Invasive	Core	Brux	A10	1	15	15	15
Invasive	Core	Brux	A11	1	15	15	15
Invasive	Core	Brux	A12	1	15	0	0
Invasive	Core	Brux	A13	1	15	11	11
Invasive	Core	Brux	A14	1	15	15	15
Invasive	Core	Brux	A15	1	15	15	15
Invasive	Core	Brux	A16	1	15	2	2
Invasive	Core	Brux	A17	1	15	15	15
Invasive	Core	Brux	A18	1	15	0	0
Invasive	Core	Brux	A19	1	15	0	0
Invasive	Core	Brux	A20	1	15	0	0
Invasive	Core	Gemb	A1	1	15	0	0
Invasive	Core	Gemb	A2	1	15	0	0
Invasive	Core	Gemb	A3	1	15	1	1
Invasive	Core	Gemb	A4	1	15	0	0
Invasive	Core	Gemb	A5	1	15	0	0
Invasive	Core	Gemb	A6	1	15	12	12
Invasive	Core	Gemb	A7	1	15	0	0
Invasive	Core	Gemb	A8	1	15	10	10
Invasive	Core	Gemb	A9	1	15	0	0
Invasive	Core	Gemb	A10	1	15	0	0
Invasive	Core	Gemb	A11	1	15	0	0
Invasive	Core	Gemb	A12	1	15	14	14
Invasive	Core	Gemb	A13	1	15	14	14
Invasive	Core	Gemb	A14	1	15	0	0
Invasive	Core	Gemb	A15	1	15	4	4
Invasive	Core	Gemb	A16	1	15	15	15
Invasive	Core	Gemb	A17	1	15	12	12
Invasive	Core	Gemb	A18	1	15	15	15
Invasive	Core	Gemb	A19	1	15	2	2
Invasive	Core	Gemb	A20	1	15	13	13
Invasive	Intermediate	Fond	A1	1	15	7	7
Invasive	Intermediate	Fond	A2	1	15	7	7
Invasive	Intermediate	Fond	A3	1	15	15	15
Invasive	Intermediate	Fond	A4	1	15	15	15
Invasive	Intermediate	Fond	A5	1	15	1	1
Invasive	Intermediate	Fond	A6	1	15	13	13
Invasive	Intermediate	Fond	A7	1	15	0	0
Invasive	Intermediate	Fond	A8	1	15	0	0
Invasive	Intermediate	Fond	A9	1	15	15	15
Invasive	Intermediate	Fond	A10	1	15	15	15
Invasive	Intermediate	Fond	A11	1	15	15	15
Invasive	Intermediate	Fond	A12	1	15	14	14
Invasive	Intermediate	Fond	A13	1	15	1	1
Invasive	Intermediate	Fond	A14	1	15	2	2
Invasive	Intermediate	Fond	A15	1	15	8	8
Invasive	Intermediate	Fond	A16	1	15	4	4
Invasive	Intermediate	Fond	A17	1	15	2	2
Invasive	Intermediate	Fond	A18	1	15	12	12
Invasive	Intermediate	Fond	A19	1	15	11	11
Invasive	Intermediate	Fond	A20	1	15	1	1
Invasive	Intermediate	Quinc	A1	1	15	1	1
Invasive	Intermediate	Quinc	A2	1	15	8	8
Invasive	Intermediate	Quinc	A3	1	15	1	1
Invasive	Intermediate	Quinc	A4	1	15	9	9
Invasive	Intermediate	Quinc	A5	1	15	15	15
Invasive	Intermediate	Quinc	A6	1	15	0	0
Invasive	Intermediate	Quinc	A7	1	15	0	0
Invasive	Intermediate	Quinc	A8	1	15	15	15
Invasive	Intermediate	Quinc	A9	1	15	0	0
Invasive	Intermediate	Quinc	A10	1	15	15	15
Invasive	Intermediate	Quinc	A11	1	15	0	0
Invasive	Intermediate	Quinc	A12	1	15	15	15
Invasive	Intermediate	Quinc	A13	1	15	15	15
Invasive	Intermediate	Quinc	A14	1	15	9	9
Invasive	Intermediate	Quinc	A15	1	15	0	0
Invasive	Intermediate	Quinc	A16	1	15	7	7
Invasive	Intermediate	Quinc	A17	1	15	3	3
Invasive	Intermediate	Quinc	A18	1	15	15	15
Invasive	Front	Prades	A1	1	15	0	0
Invasive	Front	Prades	A2	1	15	3	3
Invasive	Front	Prades	A3	1	15	12	12
Invasive	Front	Prades	A4	1	15	0	0
Invasive	Front	Prades	A5	1	15	4	4
Invasive	Front	Prades	A6	1	15	0	0
Invasive	Front	Prades	A7	1	15	15	15
Invasive	Front	Prades	A8	1	15	0	0
Invasive	Front	Prades	A9	1	15	0	0
Invasive	Front	Prades	A10	1	15	0	0
Invasive	Front	Prades	A11	1	15	14	14
Invasive	Front	Prades	A12	1	15	15	15
Invasive	Front	Prades	A13	1	15	0	0
Invasive	Front	Prades	A14	1	15	10	10
Invasive	Front	Prades	A15	1	15	6	6
Invasive	Front	Prades	A16	1	15	15	15
Invasive	Front	Prades	A17	1	15	0	0
Invasive	Front	Prades	A18	1	15	15	15
Invasive	Front	Prades	A19	1	15	8	8
Invasive	Front	Prades	A20	1	15	0	0
Invasive	Front	Chize	A1	1	15	14	14
Invasive	Front	Chize	A2	1	15	2	2
Invasive	Front	Chize	A3	1	15	15	15
Invasive	Front	Chize	A4	1	15	1	1
Invasive	Front	Chize	A5	1	15	2	2
Invasive	Front	Chize	A6	1	15	0	0
Invasive	Front	Chize	A7	1	15	4	4
Invasive	Front	Chize	A8	1	15	3	3
Invasive	Front	Chize	A9	1	15	13	13
Invasive	Front	Chize	A10	1	15	0	0
Invasive	Front	Chize	A11	1	15	5	5
Invasive	Front	Chize	A12	1	15	7	7
Invasive	Front	Chize	A13	1	15	5	5
Invasive	Front	Chize	A14	1	15	7	7
Invasive	Front	Chize	A15	1	15	1	1
Invasive	Front	Chize	A16	1	15	7	7
Invasive	Front	Chize	A17	1	15	8	8
Invasive	Front	Chize	A18	1	15	0	0
Invasive	Front	Chize	A19	1	15	2	2
Invasive	Front	Chize	A20	1	15	5	5
Biocontrol	NA	Biobest	A1	1	15	0	0
Biocontrol	NA	Biobest	A2	1	15	0	0
Biocontrol	NA	Biobest	A3	1	15	1	1
Biocontrol	NA	Biobest	A4	1	15	0	0
Biocontrol	NA	Biobest	A5	1	15	0	0
Biocontrol	NA	Biobest	A6	1	15	0	0
Biocontrol	NA	Biobest	A7	1	15	0	0
Biocontrol	NA	Biobest	A8	1	15	0	0
Biocontrol	NA	Biobest	A9	1	15	1	1
Biocontrol	NA	Biobest	A10	1	15	0	0
Biocontrol	NA	Biobest	A11	1	15	0	0
Biocontrol	NA	Biobest	A12	1	15	0	0
Biocontrol	NA	Biobest	A13	1	15	14	14
Biocontrol	NA	Biobest	A14	1	15	6	6
Biocontrol	NA	Biobest	A15	1	15	3	3
Biocontrol	NA	Biobest	A16	1	15	2	2
Biocontrol	NA	Biobest	A17	1	15	0	0
Biocontrol	NA	Biobest	A18	1	15	0	0
Biocontrol	NA	Biobest	A19	1	15	1	1
Biocontrol	NA	Biobest	A20	1	15	5	5
Biocontrol	NA	BioTop	A1	1	15	0	0
Biocontrol	NA	BioTop	A2	1	15	10	10
Biocontrol	NA	BioTop	A3	1	15	0	0
Biocontrol	NA	BioTop	A4	1	15	4	4
Biocontrol	NA	BioTop	A5	1	15	3	3
Biocontrol	NA	BioTop	A6	1	15	9	9
Biocontrol	NA	BioTop	A7	1	15	4	4
Biocontrol	NA	BioTop	A8	1	15	1	1
Biocontrol	NA	BioTop	A9	1	15	5	5
Biocontrol	NA	BioTop	A10	1	15	0	0
Biocontrol	NA	BioTop	A11	1	15	2	2
Biocontrol	NA	BioTop	A12	1	15	1	1
Biocontrol	NA	BioTop	A13	1	15	11	11
Biocontrol	NA	BioTop	A14	1	15	2	2
Biocontrol	NA	BioTop	A15	1	15	0	0
Biocontrol	NA	BioTop	A16	1	15	0	0
Biocontrol	NA	BioTop	A17	1	15	0	0
Biocontrol	NA	BioTop	A18	1	15	0	0
Biocontrol	NA	BioTop	A19	1	15	0	0
Biocontrol	NA	BioTop	A20	1	15	0	0
Native	NA	KRA	B1	5	75	59	11.8
Native	NA	KRA	B2	5	75	1	0.2
Native	NA	KRA	B3	5	75	27	5.4
Native	NA	KRA	B4	5	75	75	15
Native	NA	KRA	B5	5	75	2	0.4
Native	NA	KRA	B6	5	75	15	3
Native	NA	KRA	B7	5	75	19	3.8
Native	NA	KRA	B8	5	75	30	6
Native	NA	KRA	B9	5	75	22	4.4
Native	NA	KRA	B10	5	75	29	5.8
Native	NA	KRA	B11	5	75	69	13.8
Native	NA	Fuch	B1	5	75	31	6.2
Native	NA	Fuch	B2	5	75	42	8.4
Native	NA	Fuch	B3	5	75	70	14
Native	NA	Fuch	B4	5	75	43	8.6
Native	NA	Fuch	B5	5	75	40	8
Native	NA	Fuch	B6	5	75	35	7
Native	NA	Fuch	B7	5	75	46	9.2
Native	NA	Fuch	B8	5	75	52	10.4
Native	NA	Fuch	B9	5	75	34	6.8
Native	NA	Fuch	B10	5	75	47	9.4
Native	NA	Fuch	B11	5	75	14	2.8
Native	NA	Fuch	B12	5	75	20	4
Native	NA	Fuch	B13	5	75	38	7.6
Native	NA	Fuch	B14	5	75	41	8.2
Native	NA	Fuch	B15	5	75	5	1
Native	NA	Fuch	B16	5	75	54	10.8
Invasive	Core	Brux	B1	5	75	0	0
Invasive	Core	Brux	B2	5	75	18	3.6
Invasive	Core	Brux	B3	5	75	56	11.2
Invasive	Core	Brux	B4	5	75	56	11.2
Invasive	Core	Brux	B5	5	75	0	0
Invasive	Core	Brux	B6	5	75	53	10.6
Invasive	Core	Brux	B7	5	75	48	9.6
Invasive	Core	Brux	B8	5	75	71	14.2
Invasive	Core	Brux	B9	5	75	20	4
Invasive	Core	Brux	B10	5	75	24	4.8
Invasive	Core	Brux	B11	5	75	73	14.6
Invasive	Core	Brux	B12	5	75	2	0.4
Invasive	Core	Brux	B13	5	75	0	0
Invasive	Core	Brux	B14	5	75	57	11.4
Invasive	Core	Gemb	B1	5	75	25	5
Invasive	Core	Gemb	B2	5	75	48	9.6
Invasive	Core	Gemb	B3	5	75	55	11
Invasive	Core	Gemb	B4	5	75	58	11.6
Invasive	Core	Gemb	B5	5	75	35	7
Invasive	Core	Gemb	B6	5	75	0	0
Invasive	Core	Gemb	B7	5	75	37	7.4
Invasive	Core	Gemb	B8	5	75	55	11
Invasive	Core	Gemb	B9	5	75	42	8.4
Invasive	Core	Gemb	B10	5	75	67	13.4
Invasive	Core	Gemb	B11	5	75	35	7
Invasive	Core	Gemb	B12	5	75	75	15
Invasive	Core	Gemb	B13	5	75	59	11.8
Invasive	Core	Gemb	B14	5	75	38	7.6
Invasive	Core	Gemb	B15	5	75	70	14
Invasive	Intermediate	Fond	B1	5	75	51	10.2
Invasive	Intermediate	Fond	B2	5	75	20	4
Invasive	Intermediate	Fond	B3	5	75	48	9.6
Invasive	Intermediate	Fond	B4	5	75	72	14.4
Invasive	Intermediate	Fond	B5	5	75	49	9.8
Invasive	Intermediate	Fond	B6	5	75	58	11.6
Invasive	Intermediate	Fond	B7	5	75	39	7.8
Invasive	Intermediate	Fond	B8	5	75	59	11.8
Invasive	Intermediate	Fond	B9	5	75	72	14.4
Invasive	Intermediate	Fond	B10	5	75	42	8.4
Invasive	Intermediate	Fond	B11	5	75	49	9.8
Invasive	Intermediate	Fond	B12	5	75	60	12
Invasive	Intermediate	Fond	B13	5	75	18	3.6
Invasive	Intermediate	Fond	B14	5	75	53	10.6
Invasive	Intermediate	Fond	B15	5	75	75	15
Invasive	Intermediate	Quinc	B1	5	75	48	9.6
Invasive	Intermediate	Quinc	B2	5	75	45	9
Invasive	Intermediate	Quinc	B3	5	75	43	8.6
Invasive	Intermediate	Quinc	B4	5	75	42	8.4
Invasive	Intermediate	Quinc	B5	5	75	4	0.8
Invasive	Intermediate	Quinc	B6	5	75	41	8.2
Invasive	Intermediate	Quinc	B7	5	75	57	11.4
Invasive	Intermediate	Quinc	B8	5	75	74	14.8
Invasive	Intermediate	Quinc	B9	5	75	47	9.4
Invasive	Intermediate	Quinc	B10	5	75	57	11.4
Invasive	Intermediate	Quinc	B11	5	75	23	4.6
Invasive	Intermediate	Quinc	B12	5	75	35	7
Invasive	Intermediate	Quinc	B13	5	75	28	5.6
Invasive	Intermediate	Quinc	B14	5	75	71	14.2
Invasive	Intermediate	Quinc	B15	5	75	37	7.4
Invasive	Front	Prades	B1	5	75	61	12.2
Invasive	Front	Prades	B2	5	75	74	14.8
Invasive	Front	Prades	B3	5	75	50	10
Invasive	Front	Prades	B4	5	75	48	9.6
Invasive	Front	Prades	B5	5	75	28	5.6
Invasive	Front	Prades	B6	5	75	33	6.6
Invasive	Front	Prades	B7	5	75	37	7.4
Invasive	Front	Prades	B8	5	75	3	0.6
Invasive	Front	Prades	B9	5	75	16	3.2
Invasive	Front	Prades	B10	5	75	39	7.8
Invasive	Front	Prades	B11	5	75	75	15
Invasive	Front	Prades	B12	5	75	65	13
Invasive	Front	Prades	B13	5	75	49	9.8
Invasive	Front	Prades	B14	5	75	64	12.8
Invasive	Front	Prades	B15	5	75	50	10
Invasive	Front	Chize	B1	5	75	46	9.2
Invasive	Front	Chize	B2	5	75	50	10
Invasive	Front	Chize	B3	5	75	75	15
Invasive	Front	Chize	B4	5	75	75	15
Invasive	Front	Chize	B5	5	75	63	12.6
Invasive	Front	Chize	B6	5	75	52	10.4
Invasive	Front	Chize	B7	5	75	55	11
Invasive	Front	Chize	B8	5	75	55	11
Invasive	Front	Chize	B9	5	75	64	12.8
Invasive	Front	Chize	B10	5	75	49	9.8
Invasive	Front	Chize	B11	5	75	65	13
Invasive	Front	Chize	B12	5	75	75	15
Invasive	Front	Chize	B13	5	75	45	9
Invasive	Front	Chize	B14	5	75	70	14
Invasive	Front	Chize	B15	5	75	53	10.6
Invasive	Front	Chize	B16	5	75	51	10.2
Biocontrol	NA	Biobest	B1	5	75	4	0.8
Biocontrol	NA	Biobest	B2	5	75	0	0
Biocontrol	NA	Biobest	B3	5	75	2	0.4
Biocontrol	NA	Biobest	B4	5	75	20	4
Biocontrol	NA	Biobest	B5	5	75	44	8.8
Biocontrol	NA	Biobest	B6	5	75	18	3.6
Biocontrol	NA	Biobest	B7	5	75	59	11.8
Biocontrol	NA	Biobest	B8	5	75	29	5.8
Biocontrol	NA	Biobest	B9	5	75	34	6.8
Biocontrol	NA	Biobest	B10	5	75	45	9
Biocontrol	NA	Biobest	B11	5	75	0	0
Biocontrol	NA	Biobest	B12	5	75	15	3
Biocontrol	NA	Biobest	B13	5	75	61	12.2
Biocontrol	NA	Biobest	B14	5	75	27	5.4
Biocontrol	NA	Biobest	B15	5	75	18	3.6
Biocontrol	NA	BioTop	B1	5	75	33	6.6
Biocontrol	NA	BioTop	B2	5	75	74	14.8
Biocontrol	NA	BioTop	B3	5	75	39	7.8
Biocontrol	NA	BioTop	B4	5	75	18	3.6
Biocontrol	NA	BioTop	B5	5	75	2	0.4
Biocontrol	NA	BioTop	B6	5	75	44	8.8
Biocontrol	NA	BioTop	B7	5	75	57	11.4
Biocontrol	NA	BioTop	B8	5	75	2	0.4
Biocontrol	NA	BioTop	B9	5	75	32	6.4
Biocontrol	NA	BioTop	B10	5	75	24	4.8
Biocontrol	NA	BioTop	B11	5	75	16	3.2
Biocontrol	NA	BioTop	B12	5	75	61	12.2
Biocontrol	NA	BioTop	B13	5	75	57	11.4
Biocontrol	NA	BioTop	B14	5	75	18	3.6
Biocontrol	NA	BioTop	B15	5	75	34	6.8
Biocontrol	NA	BioTop	B16	5	75	35	7
